# Supplementary material for: AI models collapse when trained on recursively generated data
Source: Nature. 2024 Jul 24;631(8022):755–9. doi: 10.1038/s41586-024-07566-y (PMC11269175; doi:10.1038/s41586-024-07566-y)
Supplement: Supplementary file 2 — Supplementary Data [file 41586_2024_7566_MOESM2_ESM.zip]

Archive with 110 entries (100 files):
- images/
- __MACOSX/._images
- images/GMM/
- __MACOSX/images/._GMM
- images/singlegaus/
- __MACOSX/images/._singlegaus
- images/infographics/
- __MACOSX/images/._infographics
- images/lang/
- __MACOSX/images/._lang
- images/vae/
- __MACOSX/images/._vae
- images/GMM/l2_example_lowtol.pdf
- __MACOSX/images/GMM/._l2_example_lowtol.pdf
- images/GMM/gmm_example.pdf
- __MACOSX/images/GMM/._gmm_example.pdf
- images/GMM/l2_example.pdf
- __MACOSX/images/GMM/._l2_example.pdf
- images/singlegaus/alldat_single_normal_approx_sigma.pdf
- __MACOSX/images/singlegaus/._alldat_single_normal_approx_sigma.pdf
- images/singlegaus/alldat_single_normal_approx_mu-1.pdf
- __MACOSX/images/singlegaus/._alldat_single_normal_approx_mu-1.pdf
- images/singlegaus/alldat_single_normal_approx_mu.pdf
- __MACOSX/images/singlegaus/._alldat_single_normal_approx_mu.pdf
- images/singlegaus/alldat_samp_single_normal_approx_mu.pdf
- __MACOSX/images/singlegaus/._alldat_samp_single_normal_approx_mu.pdf
- images/singlegaus/single_normal_approx_sigma.pdf
- __MACOSX/images/singlegaus/._single_normal_approx_sigma.pdf
- images/singlegaus/hist_ex.pdf
- __MACOSX/images/singlegaus/._hist_ex.pdf
- images/singlegaus/alldat_samp_single_normal_approx_sigma.pdf
- __MACOSX/images/singlegaus/._alldat_samp_single_normal_approx_sigma.pdf
- images/singlegaus/single_normal_approx_mu.pdf
- __MACOSX/images/singlegaus/._single_normal_approx_mu.pdf
- images/singlegaus/alldat_single_normal_approx_sigma-1.pdf
- __MACOSX/images/singlegaus/._alldat_single_normal_approx_sigma-1.pdf
- images/infographics/single_normal_approx.pdf
- __MACOSX/images/infographics/._single_normal_approx.pdf
- images/infographics/combined_timeline.png
- __MACOSX/images/infographics/._combined_timeline.png
- images/infographics/timeline_2.png
- __MACOSX/images/infographics/._timeline_2.png
- images/infographics/timeline.png
- __MACOSX/images/infographics/._timeline.png
- images/infographics/timeline.svg
- __MACOSX/images/infographics/._timeline.svg
- images/lang/norepeat/
- __MACOSX/images/lang/._norepeat
- images/lang/10saved/
- __MACOSX/images/lang/._10saved
- images/lang/0saved/
- __MACOSX/images/lang/._0saved
- images/vae/stds/
- __MACOSX/images/vae/._stds
- images/vae/vae_orig.pdf
- __MACOSX/images/vae/._vae_orig.pdf
- images/vae/iters.pdf
- __MACOSX/images/vae/._iters.pdf
- images/vae/vae_gen10.pdf
- __MACOSX/images/vae/._vae_gen10.pdf
- images/vae/vae_epoch20.pdf
- __MACOSX/images/vae/._vae_epoch20.pdf
- images/vae/vae_gen5.pdf
- __MACOSX/images/vae/._vae_gen5.pdf
- images/lang/norepeat/hist.pdf
- __MACOSX/images/lang/norepeat/._hist.pdf
- images/lang/norepeat/3dhist.pdf
- __MACOSX/images/lang/norepeat/._3dhist.pdf
- images/lang/10saved/hist.pdf
- __MACOSX/images/lang/10saved/._hist.pdf
- images/lang/10saved/baseperf.pdf
- __MACOSX/images/lang/10saved/._baseperf.pdf
- images/lang/10saved/frm_9.pdf
- __MACOSX/images/lang/10saved/._frm_9.pdf
- images/lang/10saved/frm_4.pdf
- __MACOSX/images/lang/10saved/._frm_4.pdf
- images/lang/10saved/frm_1.pdf
- __MACOSX/images/lang/10saved/._frm_1.pdf
- images/lang/10saved/frm_0.pdf
- __MACOSX/images/lang/10saved/._frm_0.pdf
- images/lang/10saved/3dhist.pdf
- __MACOSX/images/lang/10saved/._3dhist.pdf
- images/lang/0saved/cm_4.pdf
- __MACOSX/images/lang/0saved/._cm_4.pdf
- images/lang/0saved/hist.pdf
- __MACOSX/images/lang/0saved/._hist.pdf
- images/lang/0saved/cm_2.pdf
- __MACOSX/images/lang/0saved/._cm_2.pdf
- images/lang/0saved/cm_3.pdf
- __MACOSX/images/lang/0saved/._cm_3.pdf
- images/lang/0saved/cm_1.pdf
- __MACOSX/images/lang/0saved/._cm_1.pdf
- images/lang/0saved/cm_0.pdf
- __MACOSX/images/lang/0saved/._cm_0.pdf
- images/lang/0saved/baseperf.pdf
- __MACOSX/images/lang/0saved/._baseperf.pdf
- images/lang/0saved/frm_9.pdf
- __MACOSX/images/lang/0saved/._frm_9.pdf
- images/lang/0saved/frm_4.pdf
- __MACOSX/images/lang/0saved/._frm_4.pdf
- images/lang/0saved/frm_1.pdf
- __MACOSX/images/lang/0saved/._frm_1.pdf
- images/lang/0saved/frm_0.pdf
- __MACOSX/images/lang/0saved/._frm_0.pdf
- images/lang/0saved/3dhist.pdf
- __MACOSX/images/lang/0saved/._3dhist.pdf
- images/vae/stds/vae_1.pdf
- __MACOSX/images/vae/stds/._vae_1.pdf
- images/vae/stds/vae_0.pdf
- __MACOSX/images/vae/stds/._vae_0.pdf
